# Supplementary material for: Architecture of a SARS-CoV-2 mini replication and transcription complex
Source: Nat Commun. 2020 Nov 18;11:5874. doi: 10.1038/s41467-020-19770-1 (PMC7675986; doi:10.1038/s41467-020-19770-1)
Supplement: Supplementary file 4 — Source Data [file 41467_2020_19770_MOESM4_ESM.xlsx]

## Sheet: Sheet1
mini RTC		nsp13		R365A		T216A
0.2596	0.3297	0.08308	0.07351	0.1009	0.1272	0.1024	0.1082
